# Supplementary material for: Targeting CD123 in blastic plasmacytoid dendritic cell neoplasm using allogeneic anti-CD123 CAR T cells
Source: Nat Commun. 2022 Apr 28;13:2228. doi: 10.1038/s41467-022-29669-8 (PMC9051102; doi:10.1038/s41467-022-29669-8)
Supplement: Supplementary file 4 — Source Data [file 41467_2022_29669_MOESM4_ESM.xlsx]

## Sheet: Fig 1
	Fig 1b
		E:T 1:1			E:T 3:1			E:T 10:1
	% of specific cell lysis	33.2717	10.7816	38.4158	50.148	47.768	46.304	80.7538	78.7933	82.6728
	Fig 1c
		T Cells only			PMA/Ino			CAL-1
	TCRαβ KO T cells	1.43	2.63	2.81	32	37	36.1	3.33	2.69	3.39
	UCART123	3.95	3.69	3.26	32.1	32.3	29.8	40.8	42.5	44.3
	Fig 1d
		T Cells only			PMA/Ino			CAL-1
	TCRαβ KO T cells	474.09	323.043	62.2933	132459	131544	136896	672.547	413.451	377.618
	UCART123	474.09	13.7817	33.0761	388997	375000	309752	353015	366047	294052

## Sheet: Fig 2
	Fig 2a
		CAL-1	BPDCN-1	BPDCN-3	BPDCN-4	BPDCN-5	BPDCN-6	BPDCN-7	BPDCN-8
	MFI of CD123 expression	10986	7030	136399	1863	4423	79166	34764	83789
	Fig 2b
		MOLM13			BPDCN-1			BPDCN-2			BPDCN-3			BPDCN-4			BPDCN-5			BPDCN-6			BPDCN-7			BPDCN-8
	% of specific cell lysis	38.0263	42.4364	48.2289	78.0899	77.5956	78.0899	20.0957	17.8998	29.2906	76.176	71.6868	73.8204	39.8551	37.2822	34.4569	13.577	15.2455	24.3836	32.4841	28.1407	34.9112	10.4167	25.641	10.9589	39.2857	51.345	63.3333
	Fig 2c
		T-cells			P/I			Jurkat			MOLM13			BPDCN-3			BPDCN-5			BPDCN-6			BPDCN-7			BPDCN-8
	TCRαβ KO T cells	0.95	1.49	2	51.9	44.6	51.4	2.94	3.51	1.36	2.63	2.67	2.42	1.99	2.36	1.19	1.69	1.95	1.14	2.8	0	0.72	1.21	1.65	1.69	1.01	0.51	0.31
	UCART123	4.4	3.59	7.48	26.2	29.2	32.2	1.39	1.67	1.15	24.6	33	35.6	37.6	37.5	40.4	22.8	27.3	30.6	34.1	45.1	29.2	28.3	24.4	25.6	17.8	13.6	17.3
	Fig 2d
		Alone			PMA/Iono			Jurkat			MOLM13			BPDCN-1			BPDCN-3			BPDCN-5			BPDCN-6			BPDCN-7			BPDCN-8
	TCRαβ KO T cells	234.835	6368.03	3	351841	17456	3	1730.24	1921.83	3	1180.78	281.607	3	3703.27	347.179	3	1963.78	1183.31	3	1750.05	2011.22	3	438	196.777	3	1420	5168.92	3	503.412	1487.43	3
	UCART123	5174.77	5381.47	3	1233163	7635.15	3	2083.33	4259.11	3	1586526	139697	3	144046	9002.23	3	1808924	117965	3	417171	44576.3	3	433000	8090.36	3	41500	5150.72	3	25459	5437.82	3

## Sheet: Fig 3
	Fig 3b			Fig 3c
	Group	Survival Days		Days	Vehicle	Vehicle	Vehicle	Vehicle	Vehicle	Vehicle	Vehicle	Vehicle	Vehicle	Vehicle	TCR- T cells	TCR- T cells	TCR- T cells	TCR- T cells	TCR- T cells	TCR- T cells	TCR- T cells	TCR- T cells	TCR- T cells	TCR- T cells	UCART123 3x106	UCART123 3x106	UCART123 3x106	UCART123 3x106	UCART123 3x106	UCART123 3x106	UCART123 3x106	UCART123 3x106	UCART123 3x106	UCART123 3x106	UCART123 10x106	UCART123 10x106	UCART123 10x106	UCART123 10x106	UCART123 10x106	UCART123 10x106	UCART123 10x106	UCART123 10x106	UCART123 10x106	UCART123 10x106
	Vehicle	49		0	18	21.8	17.4	14.7	21.4	17.3	18.6	14.6	16.8	19.2	18.5	18.5	22.1	18.3	10.8	17.2	14.4	19.7	18.9	20.3	20.2	16.3	14.2	15.6	15.9	17.67	17.7	14.9	18.5	19.7	12.7	16	15.2	17.7	20.9	18.8	19.6	12.5	24.3	17.52
	Vehicle	48		8	18.1	14	14	17.9	26.1	12	20.3	18.28	15.5	12.6	24	22.4	22.6	18.4	20.1	22.4	16.58	17.5	15.8	13.5	22.6	24.5	20.2	9.49	17	28.9	31.4	32.9	14.7	25.9	18.3	7.83	16.1	12.5	15.3	15.4	26.2	18.6	23.9	10.9
	Vehicle	47		15	32.4	36.1	38.9	35.4	30.1	28.7	30.2	26.2	31.5	28.5	11.9	28.8	26.9	26.2	20	29.3	26	22.2	24.4	22.7	26.4	20.7	25	21.7	25.6	22.1	23.2	19.9	21.4	20	12.7	18.7	17.2	19.7	17.2	21	15.7	20.8	21.8	19.3
	Vehicle	46		22	21.19	22.2	21.1	29.5	37.4	25.56	19.44	23.79	22.5	24.01		64.44	35.39	52.13	76.83	15.64	17.96	13.07	15.7	23.52	20.4	21.887	22.7	13	20.6	20.4	19.8	15.9	24.8	20.5	17.289	16.1	19.9	18.4	14	26.3	19.14	19.8	20.6	29
	Vehicle	46		27	30.96					41.52	63.97	21.29	28.93	34.23								24.39	27.53		26.7	22	28.3	18.1	19.5	24	21.4	26.8	27.645	27.2	21.7	19.3	18.5	24.7	24.571	22.6	18.5	24.8	21	17.9
	Vehicle	50		36																					25.94	29.65	20.15	19.76	19.51	26.64	22.63	30.33	21.14	24.19	19.78	20.84	20.64	18.87	19.57	18.09	21.99	20.42	18.9	14.46
	Vehicle	49		44																					23	17.1	15	16.4	9.38	24.5	18.4	21.7	12.5	12.3	17	12.1	11.4	13.2	13.3	13.7	8.82	13.6	15.2	12.5
	Vehicle	53		51																					13.6	9.21	8.76	7.51	5.34	17.6	13.8	15.4	12.3	15.1	11.5	7.89	5.97	3.24	7.84	13	16.6	11.2	9.44	7.96
	Vehicle	49
	Vehicle	51
	TCR- T cells	42
	TCR- T cells	44
	TCR- T cells	46
	TCR- T cells	46
	TCR- T cells	44
	TCR- T cells	47
	TCR- T cells	48
	TCR- T cells	53
	TCR- T cells	50
	TCR- T cells	48
	UCART123 3x106	999
	UCART123 3x106	194
	UCART123 3x106	999
	UCART123 3x106	103
	UCART123 3x106	187
	UCART123 3x106	999
	UCART123 3x106	106
	UCART123 3x106	100
	UCART123 3x106	124
	UCART123 10x106	155
	UCART123 10x106	999
	UCART123 10x106	999
	UCART123 10x106	999
	UCART123 10x106	999
	UCART123 10x106	999
	UCART123 10x106	236
	UCART123 10x106	280
	UCART123 10x106	999

## Sheet: Fig 4
	Fig 4b			Fig 4f			Fig 4c												Fig 4d					Fig 4h
	Group	Survival Days		Group	Survival Days		Days	Vehicle		TCR- T cells		UCART123 3x106		UCART123 10x106					Vehicle	TCRaßKO 10x106	UCART123 3x106	UCART123 10x106		Vehicle	TCRaßKO 10x106	UCART123 1x106	UCART123 3x106	UCART123 10x106
	Vehicle	32		Vehicle	34			Mean	SD	Mean	SD	Mean	SD	Mean	SD				2350	-2050	157000	710000		11.1	142	5920	8000	44700
	Vehicle	31		Vehicle	32		17	1.52992	1.43732	9.09091	14.1689	6.35907	9.60943	4.52821	11.4395				4030	-784	120000	556000		12.9	36.9	5360	17200	28400
	Vehicle	32		Vehicle	33		23	69.4187	13.2977	63.3207	27.866	80.0956	19.2505	90.4351	4.84959				4460	-432	97000	493000		155	-16.6	6230	12500	36200
	Vehicle	32		Vehicle	34		29	98.3405	0.987687	93.1003	19.2577								1950	-324	204000	428000		0	151	5010	14600	38600
	Vehicle	31		Vehicle	33														595	838	105000	680000		35	46.1	5640	25900	44000
	Vehicle	31		Vehicle	34		Fig 4g												189	1350	115000	568000		251	-22.1	5240	23200	34600
	Vehicle	31		Vehicle	30		Days	Vehicle		TCRαβ KO 10x106		UCART123 1x106		UCART123 3x106		UCART123 10x106			54.1	-108	198000	617000		16.6	-44.2	8150	28600	57700
	Vehicle	31		Vehicle	33			Mean	SD	Mean	SD	Mean	SD	Mean	SD	Mean	SD		-1190	2700	174000	465000		243	11.1	5120	36800	73700
	Vehicle	31		Vehicle	33		16	0.0099	0.021564	0.0527	0.064656	0	0	0	0	0	0		1920	1080	234000	577000		140	127	6780	26100	44800
	Vehicle	31		Vehicle	30		22	1.0126	0.829954	1.523	1.62385	0.0206667	0.03273	0.0922222	0.155063	0.042	0.067329		-1380	-757	101000	391000		112	16.6
	Vehicle	32		TCRαβ KO 10x106	37		28	15.91	10.4157	22.672	24.2417	0.152222	0.33199	0.0856667	0.234993	0	0		-1460	3350	56800	546000
	TCR- T cells	29		TCRαβ KO 10x106	39		35			47.9	27.4357	0.011	0.015953	0.00411111	0.012333	0.00622222	0.012347				125000	867000
	TCR- T cells	32		TCRαβ KO 10x106	34		49					0.00344444	0.007367	0.00877778	0.015222	0.0113333	0.028496
	TCR- T cells	31		TCRαβ KO 10x106	34		63					0.00781444	0.016162	0.00455556	0.009126	0.0102222	0.019677
	TCR- T cells	39		TCRαβ KO 10x106	34		76					0.282444	0.662687	0	0	0.00384222	0.00609
	TCR- T cells	30		TCRαβ KO 10x106	30		90					0.191167	0.398548	0.0382222	0.096091	0.0197778	0.023026
	TCR- T cells	32		TCRαβ KO 10x106	34		103					0.7125	1.71834	0.685	1.94145	0.0373333	0.031169
	TCR- T cells	32		TCRαβ KO 10x106	30		120					0.118667	0.146695	0.156222	0.250746	0.0582222	0.031705
	TCR- T cells	32		TCRαβ KO 10x106	30		140					0.1706	0.147685	0.0455556	0.087821	0.0225556	0.040128
	TCR- T cells	33		TCRαβ KO 10x106	30		163					0.0422	0.067566	0.153625	0.406961	0.0462222	0.064896
	TCR- T cells	34		UCART123 1x106	87		189					0.0232	0.026753	0.0233333	0.026485	0.0261111	0.039142
	TCR- T cells	31		UCART123 1x106	999		216					0.1526	0.070702	0.175333	0.143508	0.234667	0.180433
	UCART123 3x106	28		UCART123 1x106	146
	UCART123 3x106	28		UCART123 1x106	89
	UCART123 3x106	28		UCART123 1x106	89
	UCART123 3x106	28		UCART123 1x106	999
	UCART123 3x106	28		UCART123 1x106	999
	UCART123 3x106	29		UCART123 1x106	999
	UCART123 3x106	28		UCART123 1x106	999
	UCART123 3x106	31		UCART123 3x106	999
	UCART123 3x106	29		UCART123 3x106	999
	UCART123 3x106	29		UCART123 3x106	999
	UCART123 3x106	29		UCART123 3x106	188
	UCART123 3x106	29		UCART123 3x106	999
	UCART123 10x106	27		UCART123 3x106	174
	UCART123 10x106	27		UCART123 3x106	999
	UCART123 10x106	27		UCART123 3x106	999
	UCART123 10x106	28		UCART123 3x106	125
	UCART123 10x106	27		UCART123 10x106	999
	UCART123 10x106	27		UCART123 10x106	999
	UCART123 10x106	27		UCART123 10x106	999
	UCART123 10x106	27		UCART123 10x106	999
	UCART123 10x106	27		UCART123 10x106	999
	UCART123 10x106	26		UCART123 10x106	999
	UCART123 10x106	26		UCART123 10x106	999
	UCART123 10x106	26		UCART123 10x106	999
				UCART123 10x106	999

## Sheet: Fig 5
	Fig 5b
	Group	Survival Days
	Vehicle	45
	Vehicle	39
	Vehicle	45
	Vehicle	42
	Vehicle	42
	Vehicle	40
	Vehicle	38
	TCRαβ KO 10x106	42
	TCRαβ KO 10x106	40
	TCRαβ KO 10x106	44
	TCRαβ KO 10x106	42
	TCRαβ KO 10x106	49
	TCRαβ KO 10x106	45
	TCRαβ KO 10x106	45
	UCART123 1x106	155
	UCART123 1x106	148
	UCART123 1x106	138
	UCART123 1x106	90
	UCART123 1x106	131
	UCART123 1x106	96
	UCART123 1x106	119
	UCART123 3x106	119
	UCART123 3x106	150
	UCART123 3x106	189
	UCART123 3x106	104
	UCART123 3x106	178
	UCART123 3x106	188
	UCART123 3x106	130
	UCART123 10x106	104
	UCART123 10x106	130
	UCART123 10x106	209
	UCART123 10x106	158
	UCART123 10x106	241
	UCART123 10x106	207
	UCART123 10x106	194

## Sheet: Suppl Fig 1
	Suppl Fig 1a						Suppl Fig 1b
		Relative % of CAR+ cells						Relative % of CAR+ cells
	Cells only	100	100	100	100		UCART + RTX	100	100	100	100
	RTX	97.7	107.6	105.1	98		NK:UCART123 (5:1)	90.6	78.9	66.6	72.7
	BRC	65.9	72.8	56.9	61.2		NK:UCART123 (10:1) + RTX	29.8	21.9	12.5	12.6
	RTX/BRC	3.8	9.7	6.9	7.2		NK:UCART123 (5:1) + RTX	35.4	22.8	20.7	21.6
							NK:UCART123 (1:1) + RTX	85.2	62.3	67.1	75.2

## Sheet: Suppl Fig 2
	Suppl Fig 2a
			CAL-1 only			E:T 1:1			E:T 3:1			E:T 10:1
	TCRαβ KO T cells		3500	3237	3499	2866	3204	3705	2365	2845	2868	1990	2221	3255
	UCART123		3500	3237	3499	1805	2557	2589	1179	1486	1540	383	471	564
	Suppl Fig 2b
		T Cells only			PMA/Ion			CAL-1
	TCRαβ KO T cells	33.8353	70.3244	43.1235	4079.48	4175.02	1798.58	-25.9404	11.2784	74.9685
	UCART123	80.9394	80.276	3.98063	12617.9	12527	10114.1	11182.2	11633.4	8521.86
	Suppl Fig 2c
		T Cells only			PMA/Ion			CAL-1
	TCRαβ KO T cells	15.1709	17.9494	10.6141	47.791	60.0167	35.2876	6.91859	7.58544	12.8647
	UCART123	12.5035	23.3398	0.027785	915.532	930.536	727.98	3550.71	3251.18	2055.29
	Suppl Fig 2d
		T Cells only			PMA/Ion			CAL-1
	TCRαβ KO T cells	11.9313	13.9198	3.02259	98.0353	119.71	59.0598	6.423	4.11629	10.3007
	UCART123	3.98205	0.784031	-2.49652	1306.03	1226.18	993.14	3436.63	3221.44	2495.49
	Suppl Fig 2e
		T Cells only			PMA/Ion			CAL-1
	TCRαβ KO T cells	-0.42489	15.8153	14.4462	579.737	578.321	277.594	15.4376	45.3215	2.21887
	UCART123	27.3817	0.09442	-12.4162	6907.28	6396	4555.76	4612.88	5213.86	3167.78

## Sheet: Suppl Fig 3
	Suppl Fig 3a
		CD123 molecules / cell
	Daudi	59	379	237	36	78	116
	KG1a	1159	1138	1184	634.5	588.5	534.5
	MOLM13	3530	2126	3773	4969	4993	4895
	RPMI8226	12490	12570	12490	14560	14420	15190
	Suppl Fig 3b
		%CD8+/CD107a+ cells
		Cells only			Daudi			KG1a			MOLM13			RPMI-8226
	NTD	3.65	3.2	2.74	4.57	8.42	3.52	7.54	7.88	5.52	8.99	7.23	6.79	8.6	5.85	5.48
	CART123	16	9.78	3.96	20.1	12.5	7.37	72.4	76.6	64.2	76.7	79	67.4	93.8	92.4	90.8
	UCART123	18.4	10.2	5.28	23.1	10.4	8.99	74.9	75.5	50.7	78.2	79.5	51.2	93.4	89	87.8
		%CD8-/CD107a+ cells
		Cells only			Daudi			KG1a			MOLM13			RPMI-8226
	NTD	4.51	1.4	5.33	19.3	12.9	14.6	15.6	2.5	6.28	7.16	4.4	12.1	11.7	3.8	8.25
	CART123	5.45	4.8	3	20.9	22.7	17.3	44.4	41	35.2	50.5	42.1	36.9	79.9	70	49.5
	UCART123	7.23	6.3	4.69	24.7	18.3	11.3	47.9	44.9	21.1	54	39.2	21.1	77.2	73	37.1
	Suppl Fig 3c
		Cells only			Daudi			KG1a			MOLM13			RPMI-8226
	NTD	127.68	-207.523	-29.1809	186.02	176.431	1246.35	47.3535	-281.073	1935.01	151.011	-167.135	104.276	255.685	-137.664	2552.54
	CART123	262.041	1526.05	-221.8	279.396	5286.84	1632.04	8106.14	16767.6	6294.78	15464.3	17065.3	10696.2	17385.8	17133.1	13694.7
	UCART123	677.681	1116.57	-260.841	446.005	3744.58	538.995	10160.9	17203.3	13294.8	17031.4	16313.1	16184.6	17895.1	17543.5	15769.6
	Suppl Fig 3d
		MOLM13			RPMI-8226
	NTD	3	-18.3	8.6	9.8	-6.4	0.7
	CART123	50.3	32.5	44.1	77.5	63.9	63.1
	UCART123	53.6	37.3	53.3	85.6	71.1	70.4

## Sheet: Suppl Fig 4
	Suppl Fig 4
	AML remission	AML	BPDCN
	845	1352	9640
	485	1429	3948
	535	1504	7740
	505	3750	17937
	294	1008	4099
	827	754	6595
	471	818	3484
	359	2053	16204
	652	360
	411	5073
	796	1664
	232	546
	460	601
		577
		2452
		596
		1092
		1370
		823
		2220
		2025
		2563
		1811
		733
		1427
		372
		2935
		1110

## Sheet: Suppl Fig 5
	Suppl Fig 5
		MOLM13			BPDCN-1			BPDCN-2			BPDCN-3			BPDCN-4			BPDCN-5			BPDCN-6			BPDCN-7			BPDCN-8
	Control	86.9	87.8	91.8	27.1	28.7	26.8	43.7	43.6	44.2	65.1	68.8	69.8	27.1	27.7	26.5	33.2	35	33.2	17.1	19.4	18.9	14.9	14.4	13.8	11.9	11.4	14.7
	TCRαβKO	76	74.7	73.4	17.8	18.3	17.8	41.8	41.9	43.7	65.9	66.4	65.7	27.6	28.7	26.7	38.3	38.7	36.5	15.7	19.9	16.9	14.4	15.6	14.6	16.8	17.1	20.1
	UCART123	47.1	43	38	3.9	4.1	3.9	33.4	34.4	30.9	15.7	18.8	17.2	16.6	18	17.5	33.1	32.8	27.6	10.6	14.3	11	12.9	11.6	13	10.2	8.32	7.37

[truncated: 5 more sheets: Suppl Fig 6, Suppl Fig 9, Suppl Fig 10, Suppl Fig 11, Suppl Fig 12]
